# Supplementary material for: Sick of eating: Eco‐evo‐immuno dynamics of predators and their trophically acquired parasites
Source: Evolution. 2021 Oct 12;75(11):2842–56. doi: 10.1111/evo.14353 (PMC8985590; doi:10.1111/evo.14353)
Supplement: Supplementary file 1 — Table B1: Baseline parameter values. Table B2: Figure 2 parameters. All parameters not given here are given in Table B1. Table B3: Figures 3 and 4 parameters. All parameters not given here are given in Table B1. Figure F1: Locations of Stable equilibria for a Latin Hypercube sample of parameter space for l1=l2=1. Figure F2: Prey intake, parasite exposure, and parasite infection over the same subset of parameter space given in Figure F1. Figure F3: Locations of Stable equilibria for a Latin Hypercube sample of parameter space for l1=l2=10. Figure F4: Prey intake, parasite exposure, and parasite infection over the same subset of parameter space given in Figure F3. Figure F5: Locations of Stable equilibria for a Latin Hypercube sample of parameter space for l1=l2=100. Figure F6: Prey intake, parasite exposure, and parasite infection over the same subset of parameter space given in Figure F5. Table 1: The numbers of simulations which result in noncoexistence in each of the four scenarios (weak and strong foraging and immune trade‐offs). Figure G1: Prey intake, parasite exposure, and parasite infection over a subset of parameter space, conditional on all three species coexisting. Figure G2: The equilibrium conditions of r1a¯1 and r2a¯2 over a subset of parameter space, conditional on one species being excluded. [file EVO-75-2842-s001.zip › evo14353-sup-0002-SuppMat.tex]

\documentclass[12pt]{article}

\usepackage{natbib}
\bibliographystyle{abbrvnat}

\usepackage{amsmath,amsfonts,amssymb,mathtools}

\usepackage[affil-it]{authblk}
\usepackage{hyperref}

\usepackage[margin=1in]{geometry}

\usepackage{setspace}

\usepackage{indentfirst}
\usepackage{titlesec}
\titleformat{\paragraph}[runin]
    {\normalfont\normalsize\bfseries}{\theparagraph}{1em}{}

\usepackage{color}

\renewcommand{\thefootnote}{\fnsymbol{footnote}}
\title{Appendix A: Derivation of average prey and predator fitness}
\author{}
\date{}

\usepackage{placeins}


\doublespacing


\begin{document}
    \renewcommand{\theequation}{A\arabic{equation}}
    \maketitle
    \maketitle
    Recall the probability distributions $p_x(x,\overline{x})$ and $p_y(y,\overline{y})$:
    \begin{align}
        p_x(x,\overline{x}) = \frac{1}{\sqrt{2\pi\sigma_x^2}}\exp\left[-\frac{(x-\overline{x})^2}{2\sigma_x^2}\right] \qquad\text{and}\qquad p_y(y,\overline{y}) = \frac{1}{\sqrt{2\pi\sigma_y^2}}\exp\left[-\frac{(y-\overline{y})^2}{2\sigma_y^2}\right]
    \end{align}
    Given $\displaystyle W(x,y) = \sum_{i=1}^2\Big[\left(b_i - c_im_iS_i(y)\right)a_i(x)N_i\Big] - d$, then through the linearity of sums and integrals, we have
    \begin{align}
        \overline{W}(\overline{x},\overline{y}) &= \int_{\mathbb{R}\times\mathbb{R}}W(x,y)p_x(x,\overline{x})p_y(y,\overline{y})\text{d} x\text{d} y = \sum_{i=1}^2\Big[(b_i - c_im_i\overline{S}_i(\overline{y}))\overline{a}_i(\overline{x})N_i\Big] - d
    \end{align}
    where
    \begin{align}
        \overline{a}_i(\overline{x}) = \int_\mathbb{R}a_i(x)p_x(x,\overline{x})\text{d} x\qquad\text{and}\qquad \overline{S}_i(\overline{y}) = \int_\mathbb{R}S_i(y)p_y(y,\overline{y})\text{d} y
    \end{align}
    are the average attack rate of the predator on prey $i$ and the susceptibility rate of the predator to infection by the parasite in prey $i$, respectively.  Similary, given $\displaystyle Y_i(x) = r_i\left(1 - \frac{N_i}{K_i}\right) - a_i(x)P$ for $i = 1,2$, we have
    \begin{align}
        \overline{Y}_i(\overline{x}) = \int_\mathbb{R}Y_i(x)p_x(x,\overline{x})\text{d} x = r_i\left(1 - \frac{N_i}{K_i}\right) - \overline{a}_i(\overline{x})P.
    \end{align}
    Finally, since 
    \begin{align}
        a_i(x) = \alpha_i\exp\left[-\frac{(x-\theta_i)^2}{2\zeta_i^2}\right] \qquad\text{and}\qquad S_i(y) = \beta_i - \left(\beta_i-\gamma_i\right)\exp\left[-\frac{(y-\phi_i)^2}{2\tau_i^2}\right],
    \end{align}
    we have
    \begin{align}
        \overline{a}_i(\overline{x}) &= \int_\mathbb{R}\alpha_i\exp\left[-\frac{(x-\theta_i)^2}{2\zeta_i^2}\right]\frac{1}{\sqrt{2\pi\sigma_x^2}}\exp\left[-\frac{(x-\overline{x})^2}{2\sigma_x^2}\right]\text{d} x\\
        &= \frac{\alpha_i}{\sqrt{2\pi\sigma_x^2}}\int_\mathbb{R}\exp\left[-\frac{(x-\theta_i)^2}{2\zeta_i^2} - \frac{(x-\overline{x})^2}{2\sigma_x^2}\right]\text{d} x\\
        &= \frac{\alpha_i}{\sqrt{2\pi\sigma_x^2}}\int_\mathbb{R}\exp\Big[-\frac{1}{2\zeta_i^2\sigma_x^2}\big((\sigma_x^2 + \zeta_i^2)x^2 - (2\theta_i\sigma_x^2 + 2\overline{x}\zeta_i^2)x + (\theta_i^2\sigma_x^2 + \overline{x}^2\zeta_i^2)\big)\Big]\text{d} x\\
        &= \frac{\alpha_i}{\sqrt{2\pi\sigma_x^2}}\frac{\sqrt{\pi}}{\sqrt{A}}\exp\left[\frac{B^2}{4A}-C\right]
    \end{align}
    where $A = \dfrac{\sigma_x^2 + \zeta_i^2}{2\zeta_i^2\sigma_x^2}$, $B = \dfrac{2\theta_i\sigma_x^2 + 2\overline{x}\zeta_i^2}{2\zeta_i^2\sigma_x^2}$, and $C = \dfrac{\theta_i^2\sigma_x^2 + \overline{x}^2\zeta_i^2}{2\zeta_i^2\sigma_x^2}$.  So,
    \begin{align}
        \frac{B^2}{4A} - C = -\frac{\left(\overline{x}-\theta_i\right)^2}{2\left(\sigma_x^2+\zeta_i^2\right)}
    \end{align}
    and thus
    \begin{align}
        \overline{a}_i(\overline{x}) = \frac{\alpha_i\zeta_i}{\sqrt{\sigma_x^2+\zeta_i^2}}\exp\left[-\frac{(\overline{x}-\theta_i)^2}{2\left(\sigma_x^2 + \zeta_i^2\right)}\right].
    \end{align}
    Also,
    \begin{align}
        \overline{S}_i\left(\overline{y}\right) &= \int_\mathbb{R}\left(\beta_i - \left(\beta_i - \gamma_i\right)\exp\left[-\frac{y-\phi_i}{2\tau_i^2}\right]\right)\frac{1}{\sqrt{2\pi\sigma_y^2}}\exp\left[-\frac{(y - \overline{y})^2}{2\sigma_y^2}\right]\text{d} y\\
        &= \beta_i\int_\mathbb{R}\frac{1}{\sqrt{2\pi\sigma_y^2}}\exp\left[-\frac{(y-\overline{y})^2}{2\sigma_y^2}\right]\text{d} y - \frac{\beta_i - \gamma_i}{\sqrt{2\pi\sigma_y^2}}\int_\mathbb{R}\exp\left[-\frac{(y - \phi_i)^2}{2\tau_i^2} - \frac{(y - \overline{y})^2}{2\sigma_y^2}\right]\text{d} y
    \end{align}
    Through an identical calculation as for $\overline{a}_i(\overline{x})$, we have
    \begin{align}
        \overline{S}_i\left(\overline{y}\right) &= \beta_i - \frac{(\beta_i - \gamma_i)\tau_i}{\sqrt{\sigma_y^2 + \tau_i^2}}\exp\left[-\frac{(\overline{y} - \phi_i)^2}{2\left(\sigma_y^2 + \tau_i^2\right)}\right].
    \end{align}
\end{document}
