# Supplementary material for: Sick of eating: Eco‐evo‐immuno dynamics of predators and their trophically acquired parasites
Source: Evolution. 2021 Oct 12;75(11):2842–56. doi: 10.1111/evo.14353 (PMC8985590; doi:10.1111/evo.14353)
Supplement: Supplementary file 1 — Table B1: Baseline parameter values. Table B2: Figure 2 parameters. All parameters not given here are given in Table B1. Table B3: Figures 3 and 4 parameters. All parameters not given here are given in Table B1. Figure F1: Locations of Stable equilibria for a Latin Hypercube sample of parameter space for l1=l2=1. Figure F2: Prey intake, parasite exposure, and parasite infection over the same subset of parameter space given in Figure F1. Figure F3: Locations of Stable equilibria for a Latin Hypercube sample of parameter space for l1=l2=10. Figure F4: Prey intake, parasite exposure, and parasite infection over the same subset of parameter space given in Figure F3. Figure F5: Locations of Stable equilibria for a Latin Hypercube sample of parameter space for l1=l2=100. Figure F6: Prey intake, parasite exposure, and parasite infection over the same subset of parameter space given in Figure F5. Table 1: The numbers of simulations which result in noncoexistence in each of the four scenarios (weak and strong foraging and immune trade‐offs). Figure G1: Prey intake, parasite exposure, and parasite infection over a subset of parameter space, conditional on all three species coexisting. Figure G2: The equilibrium conditions of r1a¯1 and r2a¯2 over a subset of parameter space, conditional on one species being excluded. [file EVO-75-2842-s001.zip › evo14353-sup-0003-SuppMat.tex]

\documentclass[12pt]{article}

\usepackage{natbib}
\bibliographystyle{abbrvnat}

\usepackage{amsmath,amsfonts,amssymb,mathtools}

\usepackage[affil-it]{authblk}
\usepackage{hyperref}

\usepackage[margin=1in]{geometry}

\usepackage{setspace}

\usepackage{indentfirst}
\usepackage{titlesec}
\titleformat{\paragraph}[runin]
    {\normalfont\normalsize\bfseries}{\theparagraph}{1em}{}

\usepackage{color}

\renewcommand{\thefootnote}{\fnsymbol{footnote}}
\title{Appendix B: Model parameters}
\author{}
\date{}

\usepackage{placeins}


\doublespacing


\begin{document}
    \renewcommand{\thetable}{B\arabic{table}}
    \maketitle

    \begin{table}[ht]
        \centering
        \begin{tabular}{||l|l||}\hline\hline
            Parameter & Baseline Value\\\hline\hline
            $K_1$, $K_2$ & 100 \\\hline
            $\alpha_1$, $\alpha_2$ & 0.7 \\\hline
            $\beta_1$, $\beta_2$ & 0.95 \\\hline
            $\gamma_1$, $\gamma_2$ & 0.05 \\\hline
            $\sigma_x$, $\sigma_y$ & 0.25 \\\hline
            $\sigma_{x,G}$, $\sigma_{y,G}$ & 0.1 \\\hline
            $\tau_1$, $\tau_2$ & 0.1 \\\hline
            $\zeta_1$, $\zeta_2$ & 0.1 \\\hline
            $\theta_1$, $\phi_1$ & 0 \\\hline
            $\theta_2$, $\phi_2$ & 1 \\\hline
            $b_1$, $b_2$ & 1 \\\hline
            $c_1$, $c_2$ & 0.9 \\\hline
            $m_1$, $m_2$ & 0.9 \\\hline
            $r_1$, $r_2$ & 1 \\\hline
            $d$ & 0.4\\\hline\hline
        \end{tabular}
        \caption{Baseline parameter values.}
        \label{table:baseline_parameters}
    \end{table}

    \begin{table}[ht]
        \centering
        \begin{tabular}{||l|l|l||}\hline\hline
            Figure(s) & Parameter & Value\\\hline\hline
            Figure 2a-c,g-i & $\zeta_1$, $\zeta_2$ & 0.01\\\hline
            Figure 2d-f,j-l & $\zeta_1$, $\zeta_2$ & 1\\\hline
            Figure 2a-f & $\tau_1$, $\tau_2$ & 0.01\\\hline
            Figure 2g-l & $\tau_1$, $\tau_2$ & 1\\\hline
            Figure 2a,d,g,j & $\sigma_{x,G}$ & 0.005 \\\hline
            Figure 2a,d,g,j & $\sigma_{y,G}$ & 0.25 \\\hline
            Figure 2b,e,h,k & $\sigma_{x,G}$ & 0.25 \\\hline
            Figure 2b,e,h,k & $\sigma_{y,G}$ & 0.005 \\\hline
            Figure 2c,f,i,l & $c_1$, $c_2$, $m_1$, $m_2$ & 0.1\\\hline\hline
        \end{tabular}
        \caption{Figure 2 parameters.  All parameters not given here are given in Table \ref{table:baseline_parameters}.}
        \label{table:fig_2_parameters}
    \end{table}

    \begin{table}[ht]
        \centering
        \begin{tabular}{||l|l|l||}\hline\hline
            Figure(s) & Parameter & Value \\\hline\hline
            Figures 3a-d and 4a-d & $K_1$, $K_2$ & $[10,1000]$ \\\hline
            Figures 3a-d and 4a-d & $\alpha_1$, $\alpha_2$ & $[0.5,0.9]$ \\\hline
            Figures 3a-d and 4a-d & $\beta_1$, $\beta_2$ & $[0.9,1]$ \\\hline
            Figures 3a-d and 4a-d & $\gamma_1$, $\gamma_2$ & $[0,0.1]$ \\\hline
            Figures 3a-d and 4a-d & $\sigma_{x,G}$, $\sigma_{y,G}$ & $0.25$ \\\hline
            Figures 3a-d and 4a-d & $b_1$, $b_2$ & $[0.8,1.2]$ \\\hline
            Figures 3a-d and 4a-d & $c_1$, $c_2$, $m_1$, $m_2$ & $[0.5,1]$ \\\hline
            Figures 3a-d and 4a-d & $r_1$, $r_2$ & $[0.5,1.5]$ \\\hline
            Figures 3a-d and 4a-d & $d$ & $[0.25,0.55]$\\\hline
            Figures 3a,b and 4a,b & $\tau_1$, $\tau_2$ & 0.01 \\\hline
            Figures 3c,d and 4c,d & $\tau_1$, $\tau_2$ & 1 \\\hline
            Figures 3a,c and 4a,c & $\zeta_1$, $\zeta_2$ & 0.01 \\\hline
            Figures 3b,d and 4b,d & $\zeta_1$, $\zeta_2$ & 1 \\\hline\hline
        \end{tabular}
        \caption{Figures 3 and 4 parameters.  All parameters not given here are given in Table \ref{table:baseline_parameters}.}
        \label{table:fig_3-4_parameters}
    \end{table}

\end{document}
