# Supplementary material for: Sick of eating: Eco‐evo‐immuno dynamics of predators and their trophically acquired parasites
Source: Evolution. 2021 Oct 12;75(11):2842–56. doi: 10.1111/evo.14353 (PMC8985590; doi:10.1111/evo.14353)
Supplement: Supplementary file 1 — Table B1: Baseline parameter values. Table B2: Figure 2 parameters. All parameters not given here are given in Table B1. Table B3: Figures 3 and 4 parameters. All parameters not given here are given in Table B1. Figure F1: Locations of Stable equilibria for a Latin Hypercube sample of parameter space for l1=l2=1. Figure F2: Prey intake, parasite exposure, and parasite infection over the same subset of parameter space given in Figure F1. Figure F3: Locations of Stable equilibria for a Latin Hypercube sample of parameter space for l1=l2=10. Figure F4: Prey intake, parasite exposure, and parasite infection over the same subset of parameter space given in Figure F3. Figure F5: Locations of Stable equilibria for a Latin Hypercube sample of parameter space for l1=l2=100. Figure F6: Prey intake, parasite exposure, and parasite infection over the same subset of parameter space given in Figure F5. Table 1: The numbers of simulations which result in noncoexistence in each of the four scenarios (weak and strong foraging and immune trade‐offs). Figure G1: Prey intake, parasite exposure, and parasite infection over a subset of parameter space, conditional on all three species coexisting. Figure G2: The equilibrium conditions of r1a¯1 and r2a¯2 over a subset of parameter space, conditional on one species being excluded. [file EVO-75-2842-s001.zip › evo14353-sup-0004-SuppMat.tex]

\documentclass[12pt]{article}

\usepackage{natbib}
\bibliographystyle{abbrvnat}

\usepackage{amsmath,amsfonts,amssymb,mathtools}

\usepackage[affil-it]{authblk}
\usepackage{hyperref}

\usepackage[margin=1in]{geometry}

\usepackage{setspace}

\usepackage{indentfirst}
\usepackage{titlesec}
\titleformat{\paragraph}[runin]
    {\normalfont\normalsize\bfseries}{\theparagraph}{1em}{}

\usepackage{color}

% \renewcommand{\thefootnote}{\fnsymbol{footnote}}
\title{Appendix C: Numerical approximation of Lyapunov exponents}
\author{}
\date{}

\usepackage{placeins}

\usepackage{tikz}
\usetikzlibrary{arrows,decorations.pathreplacing}


\doublespacing


\begin{document}
    \renewcommand{\theequation}{C\arabic{equation}}
    \renewcommand{\thefigure}{C\arabic{figure}}
    \maketitle
    Consider a system of ordinary differential equations 
    \begin{align}
        \dot{\mathbf{x}} = f(\mathbf{x})
    \end{align} and an initial condition $\mathbf{x}_0$ on or near an attractor of (1).  Let $\mathbf{x}_s(t)$ be the solution of (1) with $\mathbf{x}_s(0) = \mathbf{x}_0$.  Let $g(f,\mathbf{x}_0,t)$ denote a stable numerical algorithm that approximates the solution to (1) (i.e. Python's \verb|scipy.integrate.odeint()|).  That is,
    \begin{align}
        g(f,\mathbf{x}_0,t) \approx \mathbf{x}_s(t).
    \end{align}

    Let $\epsilon$ be a small positive number and choose a vector $\mathbf{y}_0 \neq \mathbf{x}_0$.  For $i = 0,1,\dots,n$, define $$d_i \coloneqq \left|\left|\mathbf{y}_i - \mathbf{x}_i\right|\right|\qquad\text{and}\qquad\mathbf{y}_i^* \coloneqq \mathbf{x}_i + \frac{\epsilon}{d_i}\left(\mathbf{y}_i - \mathbf{x}_i\right),$$
    where $\mathbf{y}_i$ is defined for $i = 1, \dots, n$ as
    \begin{align}
        \mathbf{y}_i \coloneqq g(f, \mathbf{y}_{i-1}^*, \Delta t).
    \end{align}
    See Figure \ref{fig:LE-diagram} for a graphical depiction of this process. 

    Finally, define
    \begin{align}
        L_i\coloneqq \ln\left(\frac{d_i}{\epsilon}\right).
    \end{align}
    If $L_i > 0$ ($< 0$), then nearby solutions at that point move away from (towards) the reference solution $\mathbf{x}_s$, indicating chaotic (stable) dynamics.  Then the Lyapunov exponent $L$ for the reference trajectory $\mathbf{x}_s$ is defined as
    \begin{align}
        L \coloneqq \frac{1}{n}\sum_{i=1}^nL_i.
    \end{align}
    If $L < 0$, we say $\dot{\mathbf{x}} = f(\mathbf{x})$ is stable around $\mathbf{x}_s$ (and that $\mathbf{x}_s$ is a stable trajectory).  If $L > 0$, we say $\dot{\mathbf{x}} = f(\mathbf{x})$ is chaotic around $\mathbf{x}_s$ \citep{Sprott_2003}.

    \begin{figure}
    \centering
        \begin{tikzpicture}
            \draw (0,0) node[circle,fill,inner sep=1pt,label=below:$\mathbf{x}_0$](x0){};
            \draw (2,0.5) node[circle,fill,inner sep=1pt,label=below:$\mathbf{x}_1$](x1){};
            \draw (5.5,0.5) node[circle,fill,inner sep=1pt,label=below:$\mathbf{x}_2$](x2){};
            \draw (8,1.5) node[circle,fill,inner sep=1pt,label=below:$\mathbf{x}_3$](x3){};
            \draw (10,2) node[circle,fill,inner sep=1pt,label=below:$\mathbf{x}_4$](x4){};

            \draw (x0) -- (x1) -- (x2) -- (x3) -- (x4);

            \draw (0,3) node[circle,fill,inner sep=1pt,label=above:$\mathbf{y}_0$](y0){};
            \draw (0,2) node[circle,fill,inner sep=1pt,label=left:$\mathbf{y}_0^*$](y0*){};
            \draw (x0) -- (y0*) node[midway,left] (e0) {$\epsilon$};
            \draw[-to,ultra thick] (y0) -- (y0*);
            \draw [dashed,decorate,decoration={brace,amplitude=8pt,raise=3pt,mirror}] (x0) -- (y0) node [midway,xshift=17pt] {$d_0$};

            \draw (2.75, 3.5) node[circle,fill,inner sep=1pt,label=above:$\mathbf{y}_1$](y1){};
            \draw (2.48507125,2.440285) node[circle,fill,inner sep=1pt,label=left:$\mathbf{y}_1^*$](y1*){};
            \draw (x1) -- (y1*) node[midway,left] (e1) {$\epsilon$};
            \draw[-to,ultra thick] (y1) -- (y1*);
            \draw [dashed,decorate,decoration={brace,amplitude=8pt,raise=3pt,mirror}] (x1) -- (y1) node [midway,xshift=17pt,yshift=-3pt] {$d_1$};
            \draw (y0*) -- (y1);

            \draw (3.75,3.5) node[circle,fill,inner sep=1pt,label=above:$\mathbf{y}_2$](y2){};
            \draw (4.492257948,2.227557803) node[circle,fill,inner sep=1pt,label={85:$\mathbf{y}_2^*$}](y2*){};
            \draw (x2) -- (y2*) node[midway,right] (e2) {$\epsilon$};
            \draw[-to,ultra thick] (y2) -- (y2*);
            \draw [dashed,decorate,decoration={brace,amplitude=8pt,raise=3pt}] (x2) -- (y2) node [midway,xshift=-17pt,yshift=-8pt] {$d_2$};
            \draw (y1*) -- (y2);

            \draw (8,2.5) node[circle,fill,inner sep=1pt,label={115:$\mathbf{y}_3$}](y3){};
            \draw (8,3.5) node[circle,fill,inner sep=1pt,label=above:$\mathbf{y}_3^*$](y3*){};
            \draw (x3) -- (y3) node[midway,left] (d3) {$d_3$};
            \draw[-to,ultra thick] (y3) -- (y3*);
            \draw [dashed,decorate,decoration={brace,amplitude=8pt,raise=3pt,mirror}] (x3) -- (y3*) node [midway,xshift=17pt] {$\epsilon$};
            \draw (y2*) -- (y3);

            \draw (10.5,3.5) node[circle,fill,inner sep=1pt,label=right:$\mathbf{y}_4$](y4){};
            \draw (10.632455532,3.897366596) node[circle,fill,inner sep=1pt,label=above:$\mathbf{y}_4^*$](y4*){};
            \draw (x4) -- (y4) node[midway,right] (d4) {$d_4$};
            \draw[-to,ultra thick] (y4) -- (y4*);
            \draw [dashed,decorate,decoration={brace,amplitude=8pt,raise=3pt}] (x4) -- (y4*) node [midway,xshift=-15pt,yshift=4pt] {$\epsilon$};
            \draw (y3*) -- (y4);
        \end{tikzpicture}
        \caption{Cartoon of the numerical approximation of the Lyapunov exponent for the solution $\mathbf{x}_s$ of some system $\dot{\mathbf{x}} = f(\mathbf{x})$ with initial condition $\mathbf{x}(0) = \mathbf{x}_0$.  The initial $\epsilon$-perturbation of $\mathbf{x}_0$ is $\mathbf{y}_0^*$.  Each $\mathbf{y}_i$ is rescaled to a distance of $\epsilon$ from $\mathbf{x}_i$.}
        \label{fig:LE-diagram}
    \end{figure}
    Parameters for Figure 4 of the main text are in Table B3 (Appendix B).

    \FloatBarrier
    \bibliography{appendixbib}
\end{document}
