# Supplementary material for: Sick of eating: Eco‐evo‐immuno dynamics of predators and their trophically acquired parasites
Source: Evolution. 2021 Oct 12;75(11):2842–56. doi: 10.1111/evo.14353 (PMC8985590; doi:10.1111/evo.14353)
Supplement: Supplementary file 1 — Table B1: Baseline parameter values. Table B2: Figure 2 parameters. All parameters not given here are given in Table B1. Table B3: Figures 3 and 4 parameters. All parameters not given here are given in Table B1. Figure F1: Locations of Stable equilibria for a Latin Hypercube sample of parameter space for l1=l2=1. Figure F2: Prey intake, parasite exposure, and parasite infection over the same subset of parameter space given in Figure F1. Figure F3: Locations of Stable equilibria for a Latin Hypercube sample of parameter space for l1=l2=10. Figure F4: Prey intake, parasite exposure, and parasite infection over the same subset of parameter space given in Figure F3. Figure F5: Locations of Stable equilibria for a Latin Hypercube sample of parameter space for l1=l2=100. Figure F6: Prey intake, parasite exposure, and parasite infection over the same subset of parameter space given in Figure F5. Table 1: The numbers of simulations which result in noncoexistence in each of the four scenarios (weak and strong foraging and immune trade‐offs). Figure G1: Prey intake, parasite exposure, and parasite infection over a subset of parameter space, conditional on all three species coexisting. Figure G2: The equilibrium conditions of r1a¯1 and r2a¯2 over a subset of parameter space, conditional on one species being excluded. [file EVO-75-2842-s001.zip › evo14353-sup-0005-SuppMat.tex]

\documentclass[12pt]{article}

\usepackage{natbib}
\bibliographystyle{abbrvnat}

\usepackage{amsmath,amsfonts,amssymb,mathtools,physics}

\usepackage[affil-it]{authblk}
\usepackage{hyperref}

\usepackage[margin=1in]{geometry}

\usepackage{setspace}

\usepackage{indentfirst}
\usepackage{titlesec}
\titleformat{\paragraph}[runin]
    {\normalfont\normalsize\bfseries}{\theparagraph}{1em}{}

\usepackage{color}

\renewcommand{\thefootnote}{\fnsymbol{footnote}}
\title{Appendix D: Determining the time-averaged solution of the ecological subsystem for constant traits $\overline{x}$ and $\overline{y}$}
\author{}
\date{}

\usepackage{placeins}


\doublespacing


\begin{document}
    \renewcommand{\theequation}{D\arabic{equation}}
    \maketitle

    This appendix addresses the convergence of the ecological system (Equation 1a in the main text).  In particular, for constant predator mean traits $\overline{x}$ and $\overline{y}$, we have
    \begin{equation}
        \begin{aligned}
            \dot{N_1} &= N_1\left(r_1\left(1 - \frac{N_1}{K_1}\right) - a_1P\right)\\
            \dot{N_2} &= N_2\left(r_2\left(1 - \frac{N_2}{K_2}\right) - a_2P\right)\\
            \dot{P} &= P\left(a_1e_1N_1 + a_2e_2N_2 - d\right)
        \end{aligned}
        \label{D:eq:main_model}
    \end{equation}
    where $a_i\coloneqq \overline{a}_i(\overline{x})$ and $e_i\coloneqq b_i - m_ic_i\overline{S}_i(\overline{y})$.  We assume $e_i>0$ for the remainder of this appendix.

    First, we nondimensionalize (\ref{D:eq:main_model}):
        \begin{equation}
            \begin{aligned}
                \dot{u}_1 &= u_1\left(r_1 - u_1 - a_1y\right)\\
                \dot{u}_2 &= u_2\left(r_2 - u_2 - a_2y\right)\\
                \dot{v} &= v\left(a_1e_1u_1 + a_2e_2u_2 - d\right)
            \end{aligned}
            \label{D:eq:nondim_case_1}
        \end{equation}
        In this case, there are seven ecologically relevant equilibria of (\ref{D:eq:nondim_case_1}):
        \begin{align*}
            (E_{+++}) &= \frac{1}{\abs{\Theta}}\left(\tilde{u}_1,\tilde{u}_2,\tilde{v}\right),\text{ where}\\
            \tilde{u}_1 &= a_1d + a_2e_2\left(a_2r_1 - a_1r_2\right)\\
            \tilde{u}_2 &= a_2d + a_1e_1\left(a_1r_2 - a_2r_1\right)\\
            \tilde{v} &= a_1e_1r_1 + a_2e_2r_2 - d\\
            \abs{\Theta} &= a_1^2e_1 + a_2^2e_2\\
            (E_{+0+}) &= \left(\frac{d}{a_1e_1},0,\frac{1}{a_1}\left(r_1 - \frac{d}{a_1e_1}\right)\right)\\
            (E_{0++}) &= \left(0,\frac{d}{a_2e_2},\frac{1}{a_2}\left(r_2 - \frac{d}{a_2e_2}\right)\right)\\
            (E_{++0}) &= (r_1,r_2,0)\\
            (E_{+00}) &= (r_1,0,0)\\
            (E_{0+0}) &= (0,r_2,0)\\
            (E_{000}) &= (0,0,0)
        \end{align*}
        The null equilibrium $(E_{000})$ and the one-species equilibria $(E_{+00})$ and $(E_{0+0})$ are unstable.  Because it is impossible for any two of $\tilde{u}_1$, $\tilde{u}_2$, and $\tilde{v}$ to be simultaneously negative, and because $\abs{\Theta}>0$, the basin of attraction for the two-species equilibria $(E_{+0+})$, $(E_{0++})$, and $(E_{++0})$ contains $(0,\infty)^3$ if $\tilde{u}_2<0$, $\tilde{u}_1<0$, and $\tilde{v}<0$, respectively.  If $(E_{+++})$ is positive, then all boundary equilibria are unstable (in particular, the per-capita growth rate of at least one missing species is positive), and thus all trajectories with positive initial conditions remain in the interior, eventually bounded away from the boundary $u_1u_2v=0$.  In this case, since (\ref{D:eq:nondim_case_1}) is dissipative, the time-average of the trajectory approaches the unique coexistence equilibrium $(E_{+++})$ as $t\to\infty$ \citep[Theorem 5.2.3,][]{Hofbauer_Sigmund_1998}.  Thus in order to determine which equilibrium is the unique time-average for all trajectories with position initial conditions, it suffices to check the signs of $\tilde{u}_1$, $\tilde{u}_2$, and $\tilde{v}$.

    \FloatBarrier
    \bibliography{appendixbib}
\end{document}
