# Supplementary material for: Sick of eating: Eco‐evo‐immuno dynamics of predators and their trophically acquired parasites
Source: Evolution. 2021 Oct 12;75(11):2842–56. doi: 10.1111/evo.14353 (PMC8985590; doi:10.1111/evo.14353)
Supplement: Supplementary file 1 — Table B1: Baseline parameter values. Table B2: Figure 2 parameters. All parameters not given here are given in Table B1. Table B3: Figures 3 and 4 parameters. All parameters not given here are given in Table B1. Figure F1: Locations of Stable equilibria for a Latin Hypercube sample of parameter space for l1=l2=1. Figure F2: Prey intake, parasite exposure, and parasite infection over the same subset of parameter space given in Figure F1. Figure F3: Locations of Stable equilibria for a Latin Hypercube sample of parameter space for l1=l2=10. Figure F4: Prey intake, parasite exposure, and parasite infection over the same subset of parameter space given in Figure F3. Figure F5: Locations of Stable equilibria for a Latin Hypercube sample of parameter space for l1=l2=100. Figure F6: Prey intake, parasite exposure, and parasite infection over the same subset of parameter space given in Figure F5. Table 1: The numbers of simulations which result in noncoexistence in each of the four scenarios (weak and strong foraging and immune trade‐offs). Figure G1: Prey intake, parasite exposure, and parasite infection over a subset of parameter space, conditional on all three species coexisting. Figure G2: The equilibrium conditions of r1a¯1 and r2a¯2 over a subset of parameter space, conditional on one species being excluded. [file EVO-75-2842-s001.zip › evo14353-sup-0006-SuppMat.tex]

\documentclass[12pt]{article}

\usepackage{natbib}
\bibliographystyle{abbrvnat}

\usepackage{amsmath,amsfonts,amssymb,mathtools}

\usepackage[affil-it]{authblk}
\usepackage{hyperref}

\usepackage[margin=1in]{geometry}

\usepackage{setspace}

\usepackage{indentfirst}
\usepackage{titlesec}
\titleformat{\paragraph}[runin]
    {\normalfont\normalsize\bfseries}{\theparagraph}{1em}{}

\usepackage{color}

\renewcommand{\thefootnote}{\fnsymbol{footnote}}
\title{Appendix E: Unimodality condition for $\overline{W}$ with respect to $\overline{y}$}
\author{}
\date{}


\doublespacing


\begin{document}
    \renewcommand{\theequation}{E\arabic{equation}}
    \maketitle

    In this appendix, we assume the widths of the two susceptibility curves are equal: $\tau \coloneqq \tau_1 = \tau_2$. The predator fitness is thus
    \begin{align}
        \overline{W} = \left(b_1 - m_1c_1\overline{S}_1(\overline{y})\right)\overline{a}_1(\overline{x})N_1 + \left(b_2 - m_2c_2\overline{S}_2(\overline{y})\right)\overline{a}_2(\overline{x})N_2 - d.
    \end{align}
    where $$\overline{S}_i(\overline{y}) = \beta_i - \frac{(\beta_i - \gamma_i)\tau}{\sqrt{\sigma_y^2 + \tau^2}}\exp\left[-\frac{(\overline{y}-\phi_i)^2}{2\left(\sigma_y^2 + \tau^2\right)}\right], \qquad i = 1,2.$$
    Thus, $\overline{y}$ fitness gradient is
    \begin{align}
        \frac{\partial\overline{W}}{\partial\overline{y}} &= -m_1c_1\overline{S}_1'(\overline{y})\overline{a}_1(\overline{x})N_1 - m_2c_2\overline{S}_2'(\overline{y})\overline{a}_2(\overline{x})N_2\\
        &= m_1c_1\left(\frac{(\beta_1-\gamma_1)\tau(\phi_1-\overline{y})}{(\sigma_y^2 + \tau^2)^{\frac{3}{2}}}\exp\left[-\frac{(\overline{y} - \phi_1)^2}{2\left(\sigma_y^2 + \tau^2\right)}\right]\right)\overline{a}_1(\overline{x})N_1\nonumber\\
        &\qquad + m_2c_2\left(\frac{(\beta_2-\gamma_2)\tau(\phi_2-\overline{y})}{(\sigma_y^2 + \tau^2)^{\frac{3}{2}}}\exp\left[-\frac{(\overline{y} - \phi_2)^2}{2\left(\sigma_y^2 + \tau^2\right)}\right]\right)\overline{a}_2(\overline{x})N_2
    \end{align}
    For simplicity, we introduce a composite parameter $A \coloneqq \sigma_y^2 + \tau^2$ and $\displaystyle Z_i\coloneqq\frac{m_ic_i(\beta_i-\gamma_i)\tau\overline{a}_i(\overline{x})N_i}{A^{\frac{3}{2}}}$ and so
    \begin{align}
        \frac{\partial\overline{W}}{\partial\overline{y}} &= Z_1(\phi_1-\overline{y})\exp\left[-\frac{(\overline{y} - \phi_1)^2}{2A}\right] + Z_2(\phi_2-\overline{y})\exp\left[-\frac{(\overline{y} - \phi_2)^2}{2A}\right]
    \end{align}
    We also rescale so that $\phi_1 = 0$, $\phi_2 = \phi$, and $\overline{y} = \tilde{y}\phi$.  Thus,
    \begin{align}
        \frac{\partial\overline{W}}{\partial\overline{y}} &= -Z_1\phi\tilde{y}\exp\left[-\frac{\tilde{y}^2\phi^2}{2A}\right] + Z_2\phi(1-\tilde{y})\exp\left[-\frac{\phi^2(\tilde{y}-1)^2}{2A}\right]
    \end{align}
    To find critical points, we set $\frac{\text{d}\overline{W}}{\text{d}\overline{y}} = 0$:
    \begin{align}
        Z_1\tilde{y}\exp\left[-\frac{\tilde{y}^2\phi^2}{2A}\right] = Z_2(1-\tilde{y})\exp\left[-\frac{\phi^2(\tilde{y}-1)^2}{2A}\right]
    \end{align}
    Let $\Psi \coloneqq \dfrac{Z_2}{Z_1} = \dfrac{m_2c_2(\beta_2-\gamma_2)\overline{a}_2(\overline{x})N_2}{m_1c_1(\beta_1-\gamma_1)\overline{a}_1(\overline{x})N_1}$, the ratio of the differences between maximally and minimally effective individual parasites.  With this notation, we have
    \begin{align}
        \exp\left[-\frac{\phi^2\left(\tilde{y} - \frac{1}{2}\right)}{A}\right] &= \Psi\left(\frac{1}{\tilde{y}} - 1\right)
    \end{align}
    This is the same form as Equation (A2) from Appendix A in \citet{Patel_Schreiber_2015}.  The remainder of this appendix is a restatement of their analytical results applied to this model.

    Thus, if $\Psi = 1$, then $\tilde{y} = \frac{1}{2}$ is always a critical point.  If $\phi^2 < 4A$, this point is stable and if $\phi^2 > 4A$, this point is unstable.  Graphical analysis shows that two additional stable equilibria exist if $\phi^2 > 4A$ (one less than $\frac{1}{2}$ and one more than $\frac{1}{2}$), and so the fitness function is bimodal when $\phi^2 > 4A$, and this corresponds to a pitchfork bifurcation.

    If $\Psi \neq 1$, then the symmetry of the bifurcation breaks.  If $\Psi < 1$, then parasite 1 has a greater effect on predator fitness than the parasite 2, and so we predict the critical points to be closer to $\tilde{y} = 0$ so the predator is less susceptible to limnetic parasitism.  If $\Psi > 1$, we likewise expect the critical points to be closer to $\tilde{y} = 1$.  We can check this by solving for $\frac{\text{d}\tilde{y}}{\text{d}\Psi}$:
    \begin{align}
        \frac{\text{d}\tilde{y}}{\text{d}\Psi} = \frac{\dfrac{1}{\tilde{y}}-1}{\dfrac{\Psi}{\tilde{y}^2} - \dfrac{\phi^2}{A}\exp\left[-\dfrac{\phi^2\left(\tilde{y}-\frac{1}{2}\right)}{A}\right]}.
    \end{align}
    For all relevant values of $\tilde{y}$ ($\tilde{y}\in(0,1)$), the numerator is positive.  The denominator is positive for stable critical points and thus $\frac{\text{d}\tilde{y}}{\text{d}\Psi} > 0$ for stable critical points in $(0,1)$.  Thus, the stable phenotype values of $\tilde{y}$ increase as $\Psi$ increases.

    \bibliography{appendixbib}

\end{document}
