# Supplementary material for: Sick of eating: Eco‐evo‐immuno dynamics of predators and their trophically acquired parasites
Source: Evolution. 2021 Oct 12;75(11):2842–56. doi: 10.1111/evo.14353 (PMC8985590; doi:10.1111/evo.14353)
Supplement: Supplementary file 1 — Table B1: Baseline parameter values. Table B2: Figure 2 parameters. All parameters not given here are given in Table B1. Table B3: Figures 3 and 4 parameters. All parameters not given here are given in Table B1. Figure F1: Locations of Stable equilibria for a Latin Hypercube sample of parameter space for l1=l2=1. Figure F2: Prey intake, parasite exposure, and parasite infection over the same subset of parameter space given in Figure F1. Figure F3: Locations of Stable equilibria for a Latin Hypercube sample of parameter space for l1=l2=10. Figure F4: Prey intake, parasite exposure, and parasite infection over the same subset of parameter space given in Figure F3. Figure F5: Locations of Stable equilibria for a Latin Hypercube sample of parameter space for l1=l2=100. Figure F6: Prey intake, parasite exposure, and parasite infection over the same subset of parameter space given in Figure F5. Table 1: The numbers of simulations which result in noncoexistence in each of the four scenarios (weak and strong foraging and immune trade‐offs). Figure G1: Prey intake, parasite exposure, and parasite infection over a subset of parameter space, conditional on all three species coexisting. Figure G2: The equilibrium conditions of r1a¯1 and r2a¯2 over a subset of parameter space, conditional on one species being excluded. [file EVO-75-2842-s001.zip › evo14353-sup-0007-SuppMat.tex]

\documentclass[12pt]{article}

\usepackage{natbib}
\bibliographystyle{abbrvnat}

\usepackage{placeins}
\usepackage{amsmath,amsfonts,amssymb,mathtools,physics}

\usepackage[affil-it]{authblk}
\usepackage{hyperref}

\usepackage[margin=1in]{geometry}

\usepackage{setspace}

\usepackage{indentfirst}
\usepackage{titlesec}
\titleformat{\paragraph}[runin]
    {\normalfont\normalsize\bfseries}{\theparagraph}{1em}{}

\usepackage{color}

\renewcommand{\thefootnote}{\fnsymbol{footnote}}
\title{Sick of Eating: eco-evo-immuno dynamics of predators and their trophically acquired parasites\\Appendix F: Model with Epidemiological Component}
\author{}
\date{}


\doublespacing


\begin{document}
    \renewcommand{\theequation}{F\arabic{equation}}
    \renewcommand{\thefigure}{F\arabic{figure}}
    \maketitle

    Let $N_{iS}$ be the density of susceptible (uninfected) prey $i$ and let $N_{iI}$ be the density of infected prey $i$.  Let $L_i$ be the parasite load generated by the predator after consuming infected prey $i$.  Let $\mu_i$ denote the rate of background parasite migration from all sources.  Let $\ell_i$ be the rate at which the predator converts consumed parasite $i$ into new parasites.  So $L_i=\mu_i + \ell_i\bar{a}_i(\bar{x})\bar{S}_i(\bar{y})PN_{iI}$, the total predator population infected with parasite $i$ after consuming infected prey $i$.  Susceptible prey $i$ become infected at a rate $\nu_i$ proportional to $L_i$.  The parasite is not passed vertically, and thus the prey $i$ dynamics are:
    \begin{align*}
        \dv{N_{iS}}{t} &= r_iN_i - \frac{r_i}{K_i}N_iN_{iS} - \bar{a}_i(\bar{x})PN_{iS} - \nu_iL_iN_{iS}\\
        \dv{N_{iI}}{t} &= \nu_iL_iN_{iS} - \frac{r_i}{K_i}N_iN_{iI} - \bar{a}_i(\bar{x})PN_{iI}
    \end{align*}
    Define $N_i \coloneqq N_{iS} + N_{iI}$ as the total prey $i$ density.  The proportion of prey $i$ which are infected, $c_i$, is now longer constant, but a dynamical variable: $c_i \coloneqq \frac{N_{iI}}{N_i}$.  Thus,
    \begin{align}
        \dv{N_i}{t} &= N_i\qty(r_i\qty(1 - \frac{N_i}{K_i}) - \bar{a}_i(\bar{x})P),\ \ i=1,2\\
        \dv{c_i}{t} &= \dv{}{t}\qty(\frac{N_{iI}}{N_i})\nonumber\\
        &= \frac{1}{N_i^2}\bigg[N_i\qty(\nu_iL_iN_{iS} - \frac{r_i}{K_i}N_iN_{iI} - \bar{a}_i(\bar{x})PN_{iI})\nonumber\\
        &\qquad\qquad-N_{iI}N_i\qty(r_i\qty(1 - \frac{N_i}{K_i}) - \bar{a}_i(\bar{x})P)\bigg]\nonumber\\
        &= \frac{1}{N_i}\qty[\nu_iL_iN_{iS} - r_iN_{iI}]\nonumber\\
        &= \nu_iL_i\qty(1-c_i) - r_ic_i\nonumber\\
        &= \nu_i\qty(\mu_i + \ell_i\bar{a}_i(\bar{x})\bar{S}_i(\bar{y})PN_{iI})\qty(1-c_i) - r_ic_i\nonumber\\
        &= \nu_i\qty(\mu_i + \ell_i\bar{a}_i(\bar{x})\bar{S}_i(\bar{y})PN_ic_i)\qty(1-c_i) - r_ic_i,\ \ i=1,2
    \end{align}
    When $\ell_i=0$, $c_i\to c_i^* = \dfrac{\nu_i\mu_i}{r_i + \nu_i\mu_i}$ as $t\to\infty$.  If $c_i = c_i^*$, then this model is identical to model (1a,b) from the main text since $\dv{c_i}{t}\big|_{c_i=c_i^*} = 0$.  The predator density and trait equations remain unchanged, of course noting that $c_i$ is a dynamical variable rather than a constant:
    \begin{align}
        \dv{P}{t} &= P\qty(\sum_{i=1}^2\qty[\qty(b_i-m_ic_i\bar{S}_i(\bar{y}))\bar{a}_i(\bar{x})N_i]-d)\\
        \dv{\bar{x}}{t} &= \sigma_{x,G}^2\pdv{\qty(\frac{1}{P}\dv{P}{t})}{\bar{x}}\\
        \dv{\bar{y}}{t} &= \sigma_{y,G}^2\pdv{\qty(\frac{1}{P}\dv{P}{t})}{\bar{y}}
    \end{align}

    We ran 4,000 simulations of Model (F1-5) using Latin hypercube sampling.  Parameters were chosen identically to those chosen for model (2) in the main text.  In particular, parameters are given in Table B3 in Appendix B, except $c_i$ are dynamical variables and are thus determined by the Model rather than being chosen at random.

    As $\ell$ increases, a few patterns emerge that are different than what is seen when $\ell = 0$ (Figures 3 and 4).  First, in cases in which the immune tradeoff is strong, intermediate immune traits are much more likely to evolve than when $\ell = 0$ (Figure 3).  Second, the relationship between prey intake and parasite exposure seems to approach a linear relationship with drastic reductions in variability, regardless of strength of foraging and immune tradeoffs.  Unlike when $\ell = 0$ (as in the main text), our results suggest that any nonlinear relationship between prey intake and parasite infection is caused by immune evolution and not by fluctuations in parasite abundance due to local recruitment, regardless of the strength of foraging and immune tradeoffs.  This contrasts when the results summarized in Figure 4, which show that evolution of immunity causes nonlinear relationships between prey intake and parasite infection only when immune tradeoffs are weak.  The following six figures recreate Figure 3 and 4, but $\ell = 1$ (Figures \ref{fig:l=1-x-y} and \ref{fig:l=1-iei}), $\ell = 10$ (Figures \ref{fig:l=10-x-y} and \ref{fig:l=10-iei}), and $\ell = 100$ (Figures \ref{fig:l=100-x-y} and \ref{fig:l=100-iei}).

    \FloatBarrier
    \begin{figure}
        \centering
        \includegraphics[width=\textwidth]{l_1-x-y.png}
        \caption{Locations of Stable equilibria for a Latin Hypercube sample of parameter space for $\ell_1 = \ell_2 = 1$.  In (a) and (b) immune tradeoffs are strong ($\tau_i = 0.01$) and in (c) and (d) immune tradeoffs are weak ($\tau_i = 1$).  In (a) and (c), foraging tradeoffs are strong ($\zeta_i = 0.01$) and in (b) and (d) foraging tradeoffs are weak ($\zeta_i = 1$).  The color of each dot represents the density of the predator population at the evolutionary equilibrium.}
        \label{fig:l=1-x-y}
    \end{figure}
    \begin{figure}
        \centering
        \includegraphics[width=\textwidth]{l_1-iei.png}
        \caption{Prey intake, parasite exposure, and parasite infection over the same subset of parameter space given in Figure \ref{fig:l=1-x-y}.  The dots are colored as in Figure \ref{fig:l=1-x-y}.  The dashed lines are splines of the data, included in order to better identify patterns between prey intake, parasite exposure, and parasite infection.  In (a) and (b) immune tradeoffs are strong ($\tau_i = 0.01$) and in (c) and (d) immune tradeoffs are weak ($\tau_i = 1$).  In (a) and (c), foraging tradeoffs are strong ($\zeta_i = 0.01$) and in (b) and (d) foraging tradeoffs are weak ($\zeta_i = 1$).}
        \label{fig:l=1-iei}
    \end{figure}
    \begin{figure}
        \centering
        \includegraphics[width=\textwidth]{l_10-x-y.png}
        \caption{Locations of Stable equilibria for a Latin Hypercube sample of parameter space for $\ell_1 = \ell_2 = 10$.  In (a) and (b) immune tradeoffs are strong ($\tau_i = 0.01$) and in (c) and (d) immune tradeoffs are weak ($\tau_i = 1$).  In (a) and (c), foraging tradeoffs are strong ($\zeta_i = 0.01$) and in (b) and (d) foraging tradeoffs are weak ($\zeta_i = 1$).  The color of each dot represents the density of the predator population at the evolutionary equilibrium.}
        \label{fig:l=10-x-y}
    \end{figure}
    \begin{figure}
        \centering
        \includegraphics[width=\textwidth]{l_10-iei.png}
        \caption{Prey intake, parasite exposure, and parasite infection over the same subset of parameter space given in Figure \ref{fig:l=10-x-y}.  The dots are colored as in Figure \ref{fig:l=10-x-y}.  The dashed lines are splines of the data, included in order to better identify patterns between prey intake, parasite exposure, and parasite infection.  In (a) and (b) immune tradeoffs are strong ($\tau_i = 0.01$) and in (c) and (d) immune tradeoffs are weak ($\tau_i = 1$).  In (a) and (c), foraging tradeoffs are strong ($\zeta_i = 0.01$) and in (b) and (d) foraging tradeoffs are weak ($\zeta_i = 1$).}
        \label{fig:l=10-iei}
    \end{figure}
    \begin{figure}
        \centering
        \includegraphics[width=\textwidth]{l_100-x-y.png}
        \caption{Locations of Stable equilibria for a Latin Hypercube sample of parameter space for $\ell_1 = \ell_2 = 100$.  In (a) and (b) immune tradeoffs are strong ($\tau_i = 0.01$) and in (c) and (d) immune tradeoffs are weak ($\tau_i = 1$).  In (a) and (c), foraging tradeoffs are strong ($\zeta_i = 0.01$) and in (b) and (d) foraging tradeoffs are weak ($\zeta_i = 1$).  The color of each dot represents the density of the predator population at the evolutionary equilibrium.}
        \label{fig:l=100-x-y}
    \end{figure}
    \begin{figure}
        \centering
        \includegraphics[width=\textwidth]{l_100-iei.png}
        \caption{Prey intake, parasite exposure, and parasite infection over the same subset of parameter space given in Figure \ref{fig:l=100-x-y}.  The dots are colored as in Figure \ref{fig:l=100-x-y}.  The dashed lines are splines of the data, included in order to better identify patterns between prey intake, parasite exposure, and parasite infection.  In (a) and (b) immune tradeoffs are strong ($\tau_i = 0.01$) and in (c) and (d) immune tradeoffs are weak ($\tau_i = 1$).  In (a) and (c), foraging tradeoffs are strong ($\zeta_i = 0.01$) and in (b) and (d) foraging tradeoffs are weak ($\zeta_i = 1$).}
        \label{fig:l=100-iei}
    \end{figure}

\end{document}
