# Supplementary material for: Sick of eating: Eco‐evo‐immuno dynamics of predators and their trophically acquired parasites
Source: Evolution. 2021 Oct 12;75(11):2842–56. doi: 10.1111/evo.14353 (PMC8985590; doi:10.1111/evo.14353)
Supplement: Supplementary file 1 — Table B1: Baseline parameter values. Table B2: Figure 2 parameters. All parameters not given here are given in Table B1. Table B3: Figures 3 and 4 parameters. All parameters not given here are given in Table B1. Figure F1: Locations of Stable equilibria for a Latin Hypercube sample of parameter space for l1=l2=1. Figure F2: Prey intake, parasite exposure, and parasite infection over the same subset of parameter space given in Figure F1. Figure F3: Locations of Stable equilibria for a Latin Hypercube sample of parameter space for l1=l2=10. Figure F4: Prey intake, parasite exposure, and parasite infection over the same subset of parameter space given in Figure F3. Figure F5: Locations of Stable equilibria for a Latin Hypercube sample of parameter space for l1=l2=100. Figure F6: Prey intake, parasite exposure, and parasite infection over the same subset of parameter space given in Figure F5. Table 1: The numbers of simulations which result in noncoexistence in each of the four scenarios (weak and strong foraging and immune trade‐offs). Figure G1: Prey intake, parasite exposure, and parasite infection over a subset of parameter space, conditional on all three species coexisting. Figure G2: The equilibrium conditions of r1a¯1 and r2a¯2 over a subset of parameter space, conditional on one species being excluded. [file EVO-75-2842-s001.zip › evo14353-sup-0008-SuppMat.tex]

\documentclass[12pt]{article}

\usepackage{natbib}
\bibliographystyle{abbrvnat}

\usepackage{placeins}
\usepackage{amsmath,amsfonts,amssymb,mathtools,physics}

\usepackage[affil-it]{authblk}
\usepackage{hyperref}

\usepackage[margin=1in]{geometry}

\usepackage{setspace}

\usepackage{indentfirst}
\usepackage{titlesec}
\titleformat{\paragraph}[runin]
    {\normalfont\normalsize\bfseries}{\theparagraph}{1em}{}

\usepackage{color}

\renewcommand{\thefootnote}{\fnsymbol{footnote}}
\title{Sick of Eating: eco-evo-immuno dynamics of predators and their trophically acquired parasites\\Appendix G: Prey intake, parasite exposure, and parasite infection, conditional on coexistence}
\author{}
\date{}


\doublespacing


\begin{document}
    \renewcommand{\theequation}{G\arabic{equation}}
    \renewcommand{\thefigure}{G\arabic{figure}}
    \maketitle

    Table \ref{table:no-coexistence} shows the number of simulations resulting in non-coexistence.  In the weak foraging tradeoff regime, one or the other prey may be excluded.  In the strong foraging tradeoff regime, the predator may be excluded.  In the weak foraging tradeoff regime, although a large percentage of the simulations result in non-coexistence, the relationships described in the main text between prey intake, parasite exposure, and parasite infection remain unchanged.  This is because relative prey intake, parasite exposure, and parasite infection each approach $0$ or $1$ as $t\to\infty$ when one or other prey is excluded.  In the strong foraging tradeoff regime, only a small percentage of simulations result in non-coexistence, and the relationships remain the same when those cases are excluded from the analysis.  Figure \ref{fig:strong-strong-iei-coexist} shows these relationships, conditional on all three species coexisting.  Figure \ref{fig:r1a1-r2a2} shows the conditions under which one or the other prey is excluded in the weak foraging tradeoff regime.

    \begin{table}
        \centering
        \begin{tabular}{||r||c|c|c|c||}\hline\hline
            & $N_1$ excluded & $N_2$ excluded & $P$ excluded & Total\\\hline\hline
            Weak foraging, weak immune & 702/4000 & 739/4000 & 0/4000 & 1441/4000\\\hline
            Weak foraging, strong immune & 688/4000 & 727/4000 & 0/4000 & 1415/4000\\\hline
            Strong foraging, weak immune & 0/4000 & 0/4000 & 15/4000 & 15/4000\\\hline
            Strong foraging, strong immune & 0/4000 & 0/4000 & 66/4000 & 66/4000\\\hline\hline
        \end{tabular}
        \caption{The numbers of simulations which result in non-coexistence in each of the four scenarios (weak and strong foraging and immune tradeoffs).  There are no cases in which more than one population is excluded.}
        \label{table:no-coexistence}
    \end{table}

    \begin{figure}
        \centering
        \includegraphics[width=\textwidth]{LHS-iei-coexist.png}
        \caption{Prey intake, parasite exposure, and parasite infection over a subset of parameter space, \emph{conditional on all three species coexisting}.  The dots are colored as in the main text and in Appendix F.  The dashed lines are splines of the data, included in order to better identify patterns between prey intake, parasite exposure, and parasite infection.  In (a) and (b) immune tradeoffs are strong ($\tau_i = 0.01$) and in (c) and (d) immune tradeoffs are weak ($\tau_i = 1$).  In (a) and (c), foraging tradeoffs are strong ($\zeta_i = 0.01$) and in (b) and (d) foraging tradeoffs are weak ($\zeta_i = 1$).  The color of each dot represents the density of the predator population at the evolutionary equilibrium.}
        \label{fig:strong-strong-iei-coexist}
    \end{figure}

    \begin{figure}
        \centering
        \includegraphics[width=0.48\textwidth]{weak-foraging-weak-immune-r1a1-r2a2.png}
        \includegraphics[width=0.48\textwidth]{weak-foraging-strong-immune-r1a1-r2a2.png}
        \caption{The equilibrium conditions of $\frac{r_1}{\overline{a}_1}$ and $\frac{r_2}{\overline{a}_2}$ over a subset of parameter space, \emph{conditional on one species being excluded}.  When $\frac{r_1}{\overline{a}_1}$ is small (large) in comparison to $\frac{r_2}{\overline{a}_2}$, $N_1$ ($N_2$) is excluded, and the predator consumes only $N_2$ ($N_1$).  On the left, both foraging and immune tradeoffs are weak.  On the right, the foraging tradeoff is weak and the immune tradeoff is strong.  In the weak foraging tradeoff regime, the predator is never excluded.}
        \label{fig:r1a1-r2a2}
    \end{figure}
\end{document}
