# Supplementary material for: Sick of eating: Eco‐evo‐immuno dynamics of predators and their trophically acquired parasites
Source: Evolution. 2021 Oct 12;75(11):2842–56. doi: 10.1111/evo.14353 (PMC8985590; doi:10.1111/evo.14353)
Supplement: Supplementary file 1 — Table B1: Baseline parameter values. Table B2: Figure 2 parameters. All parameters not given here are given in Table B1. Table B3: Figures 3 and 4 parameters. All parameters not given here are given in Table B1. Figure F1: Locations of Stable equilibria for a Latin Hypercube sample of parameter space for l1=l2=1. Figure F2: Prey intake, parasite exposure, and parasite infection over the same subset of parameter space given in Figure F1. Figure F3: Locations of Stable equilibria for a Latin Hypercube sample of parameter space for l1=l2=10. Figure F4: Prey intake, parasite exposure, and parasite infection over the same subset of parameter space given in Figure F3. Figure F5: Locations of Stable equilibria for a Latin Hypercube sample of parameter space for l1=l2=100. Figure F6: Prey intake, parasite exposure, and parasite infection over the same subset of parameter space given in Figure F5. Table 1: The numbers of simulations which result in noncoexistence in each of the four scenarios (weak and strong foraging and immune trade‐offs). Figure G1: Prey intake, parasite exposure, and parasite infection over a subset of parameter space, conditional on all three species coexisting. Figure G2: The equilibrium conditions of r1a¯1 and r2a¯2 over a subset of parameter space, conditional on one species being excluded. [file EVO-75-2842-s001.zip › evo14353-sup-0009-SuppMat.tex]

\documentclass[12pt]{article}

\usepackage{natbib}
\bibliographystyle{abbrvnat}

\usepackage{placeins}
\usepackage{amsmath,amsfonts,amssymb,mathtools,physics}

\usepackage[affil-it]{authblk}
\usepackage{hyperref}

\usepackage[margin=1in]{geometry}

\usepackage{setspace}

\usepackage{indentfirst}
\usepackage{titlesec}
\titleformat{\paragraph}[runin]
    {\normalfont\normalsize\bfseries}{\theparagraph}{1em}{}

\usepackage{color}

\renewcommand{\thefootnote}{\fnsymbol{footnote}}
\title{Sick of Eating: eco-evo-immuno dynamics of predators and their trophically acquired parasites\\Appendix H: Coexistence Conditions}
\author{}
\date{}


\doublespacing


\begin{document}
    \renewcommand{\theequation}{H\arabic{equation}}
    \renewcommand{\thefigure}{H\arabic{figure}}
    \maketitle


In this appendix, we derive conditions to ensure all three species coexist, in the sense of permanence~\citep{hutson-schmitt-92,jde-00,Patel_Schreiber_2018}, for the eco-evo-immuno model 
 \begin{equation}\label{H:model}
   \begin{aligned}
        \frac{\text{d} P}{\text{d} t} &= P\overline{W}(\overline{x},\overline{y},P,N_1,N_2), \\
        \frac{\text{d} N_i}{\text{d} t} &= N_i\overline{Y}_i(\overline{x},P,N_1,N_2), \qquad i = 1,2.\\
          \frac{\text{d} \overline{x}}{\text{d} t} &= \sigma_{x,G}^2\frac{\partial \overline{W}}{\partial \overline{x}}\\
        \frac{\text{d} \overline{y}}{\text{d} t} &= \sigma_{y,G}^2\frac{\partial \overline{W}}{\partial \overline{y}}
        \end{aligned}
 \end{equation}
 presented in the main text. Define $I_\theta$ and $I_\psi$ to be the closed intervals determined by $\theta_1,\theta_2$ and $\psi_1,\psi_2$, respectively. For example, if $\theta_2>\theta_1$, then $I_\theta=[\theta_1,\theta_2]$. As the region $[0,\infty)^3\times I_\theta\times I_\psi$ is forward invariant for the solutions of \eqref{H:model}, we only consider initial conditions in this forward invariant region. We say that \eqref{H:model} is permanent if there exists $M>m>0$ such that for all initial conditions $(N_1(0),N_2(0),P(0), x(0),y(0))\in (0,\infty)^3 \times I_\theta \times I_\psi $
 \[
M\ge \limsup_{t\to\infty} \text{max}\{N_1(t),N_2(t),P(t)\} \ge 
\liminf_{t\to\infty} \text{min}\{N_1(t),N_2(t),P(t)\}\ge m.
 \]
We use an approach for verifying permanence developed by~\citep{jde-00} for Kolmogorov differential equations and extended by~\citep{Patel_Schreiber_2018} to models with auxiliary variables i.e. the trait variables $x$ and $y$ in \eqref{H:model}.

We focus on the case when the predator can persist on either of the prey in isolation which occurs if $(b_i-c_im_iS_i(\psi_i))a_i(\theta_i)K_i>d$ for $i=1,2$ i.e. the predator has a positive low density per-capita growth rate when it is adapted to prey $i$ and the prey is at its carrying capacity. Under this standing assumption, the subsystem consisting of the predator and prey species $i$ has a globally stable positive equilibrium given by $(N_i,P)=(N_i^*,P_i^*)$ where
\begin{equation}\label{H:predprey}
\begin{aligned}
N_i^* = &\frac{d}{(b_i-c_im_iS_i(\psi_i))a_i(\theta_i)}\\
P_i^*=& \frac{r_i}{a_i(\theta_i)}(1-N_i^*/K_i).
\end{aligned}
\end{equation}
A  proof of this assertion follows from the global stability of this equilibrium in the two dimensional region $\{(N_1,N_2,P,x,y): N_i=0,N_j\ge 0, P\ge 0, x=\theta_i,y=\theta_i\}$ and the theory of asymptotically autonomous systems~\citep{benaim-hirsch-96,mischaikow-smith-thieme-95}.

Define \[E=\{(\theta,\psi)\in I_\theta\times I_\psi: \sum_i (b_i-c_im_iS_i(\psi))a_i(\theta)=d\}\]
to be the set of $(\theta,\psi)$ values such that $(K_1,K_2,0,\psi,\theta)$ is an equilibrium of the system \eqref{H:model}. $E$ is a compact, invariant set for the dynamics of \eqref{H:model}. The sets $(0,0,0)\times I_\theta\times I_\psi$ (the extinction set), $(K_1,0,0,\theta_1,\theta_2)$ (only prey $1$), $(0,K_2,0,\theta_2,\psi_2)$ (only prey $2$), $(N_1^*,0,P_1^*,\theta_1,\psi_1)$ (only prey $1$ and predator), $(0,N_2^*,P_2^*,\theta_2,\psi_2)$ (only prey $2$ and predator), and $(K_1,K_2,0)\times E$ (only both prey) define a Morse decomposition (see \citep{jde-00,Patel_Schreiber_2018} for definition) for the dynamics of \eqref{H:model} restricted to the set where $N_1N_2P=0$ (i.e. the extinction of at least one species). 

Theorem 1 of \citep{Patel_Schreiber_2018} implies coexistence in the sense of robust permanence occurs if and only if each of the equilibria in this Morse decomposition has at least one species with a positive per-capita growth rate. As $r_i>0$ for $i=1,2$, both prey species have positive growth rates at the equilibria in $(0,0,0)\times I_\theta \times I_\psi$. We have assumed that the per-capita growth rate of the predator is positive at the equilibria $(K_1,0,0,\theta_1,\psi_1)$ and $(K_2,0,0,\theta_2,\psi_2)$. We also need that the predator has a positive per-capita growth rate at the equilibria in $(K_1,K_2,0,0)\times E$. Finding an analytical characterization of this condition is, in general, non-trivial as there can be multiple trait equilibria when $N_1=K_1,N_2=K_2$. Moreover, even when there is only a single trait equilibrium, it is given by the solution of a transcendental equation. That being said, our numerical explorations suggest this condition is satisfied for approximately $99.5\%$ of the parameter space that we explored. 

The final condition required for coexistence is mutual invasibility of the prey. Namely, prey $i$ has a positive per-capita growth rate at the prey $j$ -- predator subsystem, where $i\neq j$. Equivalently, 
\begin{equation}
r_i(1-N_j^*/K_i)>a_i(\theta_j)P_j^* \mbox{ for }i\neq j
\end{equation}
as claimed in the main text.

\bibliography{appendixbib}
\end{document}
