# Supplementary material for: Sick of eating: Eco‐evo‐immuno dynamics of predators and their trophically acquired parasites
Source: Evolution. 2021 Oct 12;75(11):2842–56. doi: 10.1111/evo.14353 (PMC8985590; doi:10.1111/evo.14353)
Supplement: Supplementary file 1 — Table B1: Baseline parameter values. Table B2: Figure 2 parameters. All parameters not given here are given in Table B1. Table B3: Figures 3 and 4 parameters. All parameters not given here are given in Table B1. Figure F1: Locations of Stable equilibria for a Latin Hypercube sample of parameter space for l1=l2=1. Figure F2: Prey intake, parasite exposure, and parasite infection over the same subset of parameter space given in Figure F1. Figure F3: Locations of Stable equilibria for a Latin Hypercube sample of parameter space for l1=l2=10. Figure F4: Prey intake, parasite exposure, and parasite infection over the same subset of parameter space given in Figure F3. Figure F5: Locations of Stable equilibria for a Latin Hypercube sample of parameter space for l1=l2=100. Figure F6: Prey intake, parasite exposure, and parasite infection over the same subset of parameter space given in Figure F5. Table 1: The numbers of simulations which result in noncoexistence in each of the four scenarios (weak and strong foraging and immune trade‐offs). Figure G1: Prey intake, parasite exposure, and parasite infection over a subset of parameter space, conditional on all three species coexisting. Figure G2: The equilibrium conditions of r1a¯1 and r2a¯2 over a subset of parameter space, conditional on one species being excluded. [file EVO-75-2842-s001.zip › evo14353-sup-0019-SuppMat.bib]

@book{Sprott_2003,
  author={Sprott, J. C.},
  title={Chaos and time-series analysis},
  volume={69},
  year={2003},
  publisher={Citeseer}
}

@article{benaim-hirsch-96,
  Author = {M. Bena\"{\i}m and M. W. Hirsch},
  Date-Added = {2021-04-19 17:58:25 -0400},
  Date-Modified = {2021-04-19 17:58:25 -0400},
  Journal = {J. Dynam. Differential Equations},
  Pages = {141--176},
  Title = {Asymptotic pseudotrajectories and chain recurrent flows, with applications},
  Volume = {8},
  Year = {1996}}

@article{mischaikow-smith-thieme-95,
  Author = {K. Mischaikow and H. Smith and H. R. Thieme},
  Date-Added = {2021-04-19 17:58:09 -0400},
  Date-Modified = {2021-04-19 17:58:09 -0400},
  Journal = {Trans. Amer. Math. Soc.},
  Pages = {1669--1685},
  Title = {Asymptotically autonomous semiflows: Chain recurrence and {L}yapunov functions},
  Volume = {347},
  Year = {1995}}


@article{Patel_Schreiber_2018,
  Abstract = {Species experience both internal feedbacks with endogenous factors such as trait evolution and external feedbacks with exogenous factors such as weather. These feedbacks can play an important role in determining whether populations persist or communities of species coexist. To provide a general mathematical framework for studying these effects, we develop a theorem for coexistence for ecological models accounting for internal and external feedbacks. Specifically, we use average Lyapunov functions and Morse decompositions to develop sufficient and necessary conditions for robust permanence, a form of coexistence robust to large perturbations of the population densities and small structural perturbations of the models. We illustrate how our results can be applied to verify permanence in non-autonomous models, structured population models, including those with frequency-dependent feedbacks, and models of eco-evolutionary dynamics. In these applications, we discuss how our results relate to previous results for models with particular types of feedbacks.},
  Author = {Patel, Swati and Schreiber, Sebastian J.},
  Da = {2018/07/01},
  Date-Added = {2020-04-02 11:40:25 -0700},
  Date-Modified = {2020-04-02 11:40:25 -0700},
  Doi = {10.1007/s00285-017-1187-5},
  Id = {Patel2018},
  Isbn = {1432-1416},
  Journal = {Journal of Mathematical Biology},
  Number = {1},
  Pages = {79--105},
  Title = {Robust permanence for ecological equations with internal and external feedbacks},
  Ty = {JOUR},
  Url = {https://doi.org/10.1007/s00285-017-1187-5},
  Volume = {77},
  Year = {2018},
  Bdsk-Url-1 = {https://doi.org/10.1007/s00285-017-1187-5}}


@article{Patel_Schreiber_2015,
  doi = {10.1086/683170},
  url = {https://doi.org/10.1086/683170},
  year  = {2015},
  month = {nov},
  publisher = {University of Chicago Press},
  volume = {186},
  number = {5},
  pages = {E98--E110},
  author = {Patel, S. and Schreiber, S. J.},
  title = {Evolutionarily Driven Shifts in Communities with Intraguild Predation},
  journal = {The American Naturalist}
}

@book{Hofbauer_Sigmund_1998,
  Author = {Hofbauer, J. and Sigmund, K.},
  Publisher = {Cambridge university press},
  Title = {Evolutionary games and population dynamics},
  Year = {1998}}


@article{hutson-schmitt-92,
  Author = {V. Hutson and K. Schmitt},
  Date-Added = {2021-04-19 17:57:00 -0400},
  Date-Modified = {2021-04-19 17:57:00 -0400},
  Journal = {Mathematical Biosciences},
  Pages = {1--71},
  Title = {Permanence and the dynamics of biological systems},
  Volume = {111},
  Year = {1992}}

@article{jde-00,
  Abstract = {Let $\dot x_i=x_if_i(x)$ ($i=1,\dots,n$) be a $C^r$
vector field that generates a dissipative flow $\phi$ on the
positive cone of $\R^n$. $\phi$ is called {\em permanent} if the
boundary of the positive cone is repelling. $\phi$ is called {\em
$C^r$ robustly permanent} if $\phi$ remains permanent for
sufficiently small $C^r$ perturbations of the vector field. A
necessary condition and a sufficient condition for $C^r$ robust
permanence involving the average per-capita growth rates $\int f_i
d\mu$ with respect to invariant measures $\mu$ are derived. The
necessary condition requires that $\inf_\mu \max_i \int f_i
d\mu>0$ where the infimum is taken over ergodic measures with
compact support in the boundary of the positive cone. The
sufficient condition requires that the boundary flow admits a
Morse decomposition $\{M_1,\dots, M_k\}$ such that every $M_j$
satisfies $\min_\mu \max_i \int f_i d\mu >0$ where the minimum is
taken over invariant measures with support in $M_j$. As
applications, we provide a sufficient condition for $C^r$ robust
permanence of Lotka-Volterra models and a topological
characterization of $C^r$ robust permanence for food chain
models. !!},
  Author = {S. J. Schreiber},
  Date-Added = {2021-04-19 17:54:16 -0400},
  Date-Modified = {2021-04-19 17:54:16 -0400},
  File = {jde00.pdf:http\://www.eve.ucdavis.edu/sschreiber/reprints/jde00.pdf:PDF},
  Journal = {Journal of Differential Equations},
  Pages = {400--426},
  Title = {Criteria for ${C}^r$ robust permanence},
  Volume = {162},
  Year = {2000}}
